# Supplementary material for: Isolation and Identification of Antioxidative Peptide from Goose Liver Hydrolysate to Ameliorate Alcohol-Mediated Oxidative Stress Damage in HHL-5 Hepatocytes
Source: Molecules. 2022 Oct 22;27(21):7151. doi: 10.3390/molecules27217151 (PMC9655001; doi:10.3390/molecules27217151)
Supplement: Supplementary file 1 [file molecules-27-07151-s001.zip]

Archive with 1 entries (1 files):
- molecules-1951848-supplementary.pdf
